# Supplementary material for: Association Between Quality of Discharge Teaching and Post-Discharge Coping Difficulty in Postoperative Lung Cancer Patients: A Chain Mediation Model
Source: Curr Oncol. 2025 Aug 18;32(8):468. doi: 10.3390/curroncol32080468 (PMC12384448; doi:10.3390/curroncol32080468)
Supplement: Supplementary file 1 [file curroncol-32-00468-s001.zip]

Archive with 1 entries (1 files):
- curroncol-3764415-supplementary.pdf
